# Supplementary material for: MicroRNA 10a Marks Regulatory T Cells
Source: PLoS One. 2012 May 18;7(5):e36684. doi: 10.1371/journal.pone.0036684 (PMC3356350; doi:10.1371/journal.pone.0036684)
Supplement: Table S2 — AntagomiR sequences. Nucleotide sequence and chemical modifications of antagomiR sequences used. (XLS) [file pone.0036684.s005.xls]

## Sheet: Jeker Suppl. Table 2
Jeker et al., Suppl. Table 2
chemical modification
“Chl” = cholesterol linked through hydroxyprolinol linkage
- m = 2’-O-methylation
- (*) represents phosphorothioate linkage
AntagomiR name		AntagomiR sequence
antagomiR-mmu-10a		mC(*)mA(*)mCmAmAmAmUmUmCmGmGmAmUmCmUmAmCmAmGmG(*)mG(*)mU(*)mA(*) (3’-Chl)
DY547-labelled antagomiR-mmu-10a		DY547mC(*)mA(*)mCmAmAmAmUmUmCmGmGmAmUmCmUmAmCmAmGmG(*)mG(*)mU(*)mA(*) (3’-Chl)
antagomiR-mmu-155		mA(*)mC(*)mCmCmCmUmAmUmCmAmCmAmAmUmUmAmGmCmAmU(*)mU(*)mA(*)mA(*) (3’-Chl)
